# Supplementary material for: The role of the aryl hydrocarbon receptor in the development of cells with the molecular and functional characteristics of cancer stem-like cells
Source: BMC Biol. 2016 Mar 16;14:20. doi: 10.1186/s12915-016-0240-y (PMC4794823; doi:10.1186/s12915-016-0240-y)
Supplement: Additional file 7: — The data sets supporting the results of each of the figures in this article are included within this excel document. For further information, please contact the corresponding author. (XLSX 81 kb) [file 12915_2016_240_MOESM7_ESM.xlsx]

## Sheet: Figure 1
Figure 1A		NA
Figure 1B		Cyp1b1			Ahr
Fold Change from ALDHlow	ALDHlow	1	1	1	1	1	1
	ALDHhigh	1.94378	2.18462	1.66308	1.41271	2.54049	2.28653

## Sheet: Figure 2
	Figure 2A	shAhr, no dox	shAhr+dox		shAhr, no dox	shAhr +dox		DMSO	CH223191
	Ahr mRNA Fold-Change from wt	0.680148	0.47269	Naïve normalized reporter activity	0.873	0.307079	Naïve normalized reporter activity	0.978898	0.539462
		0.339971	0.237908		0.9831	0.19605		1.33478	0.288645
		0.709581	0.201404		0.8341	0.150924		1.15301	0.289756
		0.485728	0.251225					1.09957	0.369619
		0.416713	0.286889					0.79818	0.312164
		0.832016	0.388716					0.917684	0.327295
	Figure 2B	NA
	Figure 2C
		Vehicle	CH223191	shAhr, no dox	shAhr+dox	β-NF+Veh	β-NF+CH223191	FICZ+Veh	FICZ+CH223191	TCDD+Veh	TCDD+CH223191	DMBA+Veh	DMBA+CH223191
	% ALDH high fold change from Naïve	1.42105	0.607895	0.777778	0.0891253			9.05263
		2.02601	0.0380615	1.61539	0.00410256	1.41026	0.733333	11.3002
		1.1641	0.00794872	0.318088	0.0240827			3	1.03846
		1.26434	0.0527132	0.00384164	0.000887097	1.86217	1.00293	1.79328	0.801034
		1.13783	0.0109531			3.0343	1.70712	1.29472	1.12463
		1.48021	0.00353562			1.77836	0.810026	3.48285	1.84433
		0.703209						2.78075
		0.724744						2.13763
		1.2037						9.72222		3.25		1.42593
		0.392344						0.631579		0.676236		0.76236
		0.438298						3.17021		0.93617		1.2234
		1.24649	0.0659004					2.78416		2.97573
		0.437162	0.102703					5.15541
		1.10063	0.225157			2.91351	1.77297	1.52453		1.2327
		0.940541						2.44865	1.6973
		1.15048		0.077	0.001605					1.6966
		1.8		0.040708	0.00244838					4.625		5.675
		1.15929		0.0267544	0.0077924							1.87611
		1.08187		0.0515315	0.0102162							1.69591
		0.661261										1.4018	0.0525886
		0.805556		0.602749	0.00900344			2.58333
		1.14777		0.459662	0.0115197					2.46392	0.0413174	1.71478	0.00119931
		1.12007								2.32645	0.514238	1.57974	0.362101
		1.10714								3.35714	0.0629032	2.61429	0.0248571
	Figure 2D	NA

## Sheet: Figure 3
Figure 3A	veh- veh+	Ahr									Aldh1a1									Cyp1b1									Cyp1a1									Notch1									Bmi1
Fold Change from Veh tx ALDHlow	Veh ALDH high	1.45789	1.11771	13.1076	1.25898	1.2255	1.39636	1.59623	1.11485	0.945829	3.02911	5.04081	6.08582	1.35167	2.47656	1.22008	1.04791	2.23647	6.28362	1.40346	0.858697	1.5698	4.24553	1.68992	1.55831	4.59472	1.2706	9.70825	3.66399	1.54841	1.72905	1.86744	1.47445	1.66418				1.94579	1.19256	5.98755	1.38073	2.47234	1.71475	5.63229	1.06998	5.3933	1.28284	1.30512	14.395
																				0.212269
Figure 3B	veh-ficz-	Ahr									Aldh1a1									Cyp1b1									Cyp1a1									Notch1									Bmi1
Fold Change from Veh tx ALDHlow	FICZ ALDH low	1.53896	1.27371	4.20674	1.33763	1.51647	1.60325	2.10799	1.33275	1.05899	5.1223	1.09531	1.91608	7.46037	3.59991	1.591	3.19637	5.14369	2.5897	10.0974	2.33154	4.89951	2.99737	4.15067	4.46617	10.1378	3.00326	3.18965	28.2163	36.0602	39.4753	2.37907	4.69719	16.6145				0.94723	2.77148	0.154115	2.52685	2.09748	1.79095	3.29461	1.49395	1.39805	1.41193	1.5981	5.75446
																				0.00466507
Figure 3C	veh+ ficz+	Ahr									Aldh1a1									Cyp1b1									Cyp1a1									Notch1									Bmi1
Fold Change from Veh tx ALDHhigh	FICZ ALDH high	2.05467	3.24879	3.21206	3.30057	1.5587	1.68286	2.1675	1.09724	1.56351	5.42959	1.0356	1.40965	9.10663	2.71049	2.61157	7.57995	6.8655	2.52347	8.90582	6.00376	4.36717	3.10854	4.01492	6.90231	2.51377	4.06339	2.32709	10.3682	28.2028	23.7002	18.9831	8.02936	31.1925				1.80834	7.16303	1.11579	4.7745	1.41022	2.066	1.19759	1.40596	1.2909	3.19354	4.09773	1.6013
																				0.000174031
[truncated: 60 more columns]

## Sheet: Figure 4
Figure 4A			Cyp1b1					Sox2
Fold Change from Naïve	IgG Control		0.16106	0.31688	0.0911045	0.0806347			0.0996347	0.00660965	0.112398	0.177724
	Vehicle		0.695165	1.49275	1.47065	0.0884924	0.826377	0.306397	0.680905	0.691632	0.00644848	0.955688
	CH223191			0.414731	0.536404	0.00607471	0.103914		0.346286	0.181805	0.000209413	0.0776865
	FICZ		5.27535	6.90698	1.99957	0.150328	1.93287	3.97153	1.83506	1.53243	0.759824	1.8839
	FICZ+CH2213191			1.68937	1.68298	0.0223978	0.226828		0.696083	0.541363	0.00116192	0.226828
Figure 4B
	Sum149
		Sox2 (nuclear)			Lamin A/C (nuclear)			Tubulin (cyto)			Tubulin (nuclear)
	Naïve	3518.1		Naïve	49660.3		Naïve	19510.4		Naïve	16264.6
	DMSO	3697.03		DMSO	45016.7		DMSO	18901.8		DMSO	13831
	FICZ	9617.71		FICZ	47556.1		FICZ	17705.2		FICZ	11866.3
	TCDD	5543.81		TCDD	46032.1		TCDD	17209.8		TCDD	12222.1
	BaP	10803.5		BaP	43861.5		BaP	19082.8		BaP	11376.6
		Sox2/lamin A/C		Normalized to naïve
	Naïve	0.0708434	1	Naïve	1.00005		Normalized to DMSO
	DMSO	0.0821259	1	DMSO	1.15931		DMSO	1.00001
	FICZ	0.202239	1	FICZ	2.85487		FICZ	2.46258
	TCDD	0.120433	1	TCDD	1.70008		TCDD	1.46647
	BaP	0.246309	1	BaP	3.47698		BaP	2.9992
Figure 4C
	MCF 7
		Sox2 (nuclear)			Lamin A/C (nuclear)			Tubulin (cyto)
	Naïve	14067.9		Naïve	31611.4		Naïve	10614
	DMSO	20191.6		DMSO	38514.6		DMSO	11368.1
	FICZ	30468		FICZ	43061.8		FICZ	8111.71
	TCDD	26223.4		TCDD	41186.6		TCDD	7437.59
		Sox2/lamin A/C		Normalized to naïve
	Naïve	0.445025		Naïve	1.00006		Normalized to DMSO
	DMSO	0.524258		DMSO	1.17811		DMSO	1.00049
	FICZ	0.707541		FICZ	1.58998		FICZ	1.35027
	TCDD	0.636699		TCDD	1.43078		TCDD	1.21507
Figure 4D		Mock Transfection				Sox2 Transfection
Fold Change from naïve	%ALDHhigh	4.22	4.72	4.4	4.89	8.21	13.5	9.28	9.43

## Sheet: Figure 5
Figure 5A	veh- veh+	Snai1									Twist1									Vim									Twist2									Tgfb1									Snai2
Fold Change from Veh tx ALDHlow	Veh ALDH high	0.95	1.27	1.71	1.37	1.56	1.46	2.33	1.14	1.32	1.39	1.48	1.17	1.24	1.66	1.33	1.63	1.31	3.14	1.31	1.64	1.99	1.2	1.99	1.31	1.22	2	1.66	1.59	4.3		1.79	1.93	3.68	8.2	6.79	2.5	1.7	0.89	1.39	1.04	1.25	1.25	1.08	0.92	2.63	1.04	0.28	0.6
Figure 5B	veh - ficz-	Snai1									Twist1									Vim									Twist2									Tgfb1									Snai2
Fold Change from Veh tx ALDHlow	FICZ ALDH low	1.4	2.2	2.22	6.36	1.13	1.66	2.17	1.14	2.26	1.46	3.57	1.24	7.14	1.55	1.71	1.59	1.13	2.14	1.04	1.77	2.02	3.81	1.29	1.42	1.55	1.14	2.08	1.41	2.12		7.7	3.29	4.58	1.67	1.67	3.94	2.4	1.66	2.41	1.76	0.78	0.08	1.27	1.35	2.04	2.71	5.37	0.33
Figure 5C	veh+/ficz+
		Snai1									Twist1									Vim									Twist2									Tgfb1									Snai2
Fold Change from Veh tx ALDHhigh	FICZ ALDH high	2.45351	2.75164	3.39575	5.35661	2.70321	3.4666	3.19234	2.02966	3.31686	2.09813	3.10667	6.94805	9.02677	1.47161	1.93619	1.31255	1.34882	1.16564	1.07548	1.16869	1.35487	2.63974	1.18725	1.38526	2.74439	1.21887	1.60531	2.60779	1.52683	3.41429	7.36195	3.48167	4.48121	1.68128	2.26684	1.78081	3.14461	1.62308	1.87601	1.70835	1.78159	1.55415	1.49008	1.10941	1.96161	1.35905	12.5509	3.24087
[truncated: 15 more columns]

## Sheet: Figure 6
Figure 6A	NA
Figure 6B			24 Hours			48 Hours
Naïve Normalized % Exposed Area	ALDHlow Vehicle		34.8011	31.503	21.5052	8.96505	16.357	7.29616
	ALDHlow CH223191		57.0629	61.6373	37.6606	20.58	47.8319	32.2168
	ALDHhigh Vehicle		16.7764	32.9874	18.1376	5.32525	0	2.46987
	ALDHhigh CH223191		35.7179	60.5163	49.7493	31.7382	33.7726	36.9941

## Sheet: Figure 7
Figure 7A	NA
Figure 7B			1° Sphere Formation						2° Sphere Formation
Fold-Change from Naïve in Sphere number	Vehicle		1.13452	1.13586	0.702773	0.949574	0.738674	0.674318	3.78106	3.25327	2.8085	1.94179	3.35193	2.45691
	CH223191		0.153054	0.44687	0.30647	0.049314	0.230329	0.362495	1.442	2.23047	1.22773	1.77123	0.318074	2.03941
	shAhr, no dox			1.7705	0.971904	1.13051	1.19075	2.00823		3.36972	1.69945	2.53801	4.05961	4.28454
	shAhr +dox			0.51868	0.719039	0.48832	0.738674	0.168471		0.986414	1.15231	1.5799	2.8598	2.08099

## Sheet: Figure 8
Figure 8A		Ahr			Cyp1b1			Aldh1a1
mRNA levels in ALDHhigh cells	SUM149 ALDH+	2.10705	2.8298	3.34134	3.29734	2.31131	2.72147	4.43837	2.56485	2.63325
Figure 8B	shAHR, no dox	shAHR +dox			shAhr, no dox	shAhr +dox			DMSO	CH223191
Ahr mRNA Fold-Change from wt	0.4	0.24		Naïve normalized reporter activity	1.32	0.189374		Naïve normalized reporter activity	0.888337	0.254099
	1.23	0.38			0.876	0.103228			1.40288	0.970887
	1.3	0.14			1.32	0.113805			0.78449	0.543459
	1.3	0.25			0.932	0.107108			1.58967	0.204087
	0.88	0.27							1.1673	0.162613
									2.06069	0.208402
Figure 8C	NA
Figure 8D	Naive	Vehicle	CH223191	FICZ+Veh	FICZ+CH223191	TCDD+Veh	DMBA+Veh	β-NF+Veh	βNF+CH223191	TCDD+CH223191	DMBA+CH223191	shAhr, no dox	shAhr+dox
% ALDH high fold change from Naïve	1	0.96	0.39	1.24	1.34
	1	0.61	0.13	2.7	0.87
	1	1.11	0.11	3.58	0.67	4.4
	1	0.81	0.16	2.21	0.35	1.86
	1	1.23
	1	1.15	0.08	1.48	0.32	1.25
	1	1.04				2.25		2.58	1.69
	1	1.81				7.53	2.9
	1	1.04					3.46	1.59	0.57			3.14	0.62
	1	0.7		4.64		4.37	6.54	3.39	1.67	0.6	0.29	0.295276	0.148819
	1	1.03				2.64	2.44	2.1	0.74	0.12	0.26	0.844445	0.17037
	1	1.05				2.93	2.66			0.17	0.26	1.31499	0.210626
Figure 8E	NA
Figure 8F			1° Sphere Formation				2° Sphere Formation
Fold-Change from Naïve in Sphere number	Vehicle		1.10811	1.14863	0.946488	0.996008	2.83784	0.951249	1.67391	0.572854
	CH223191		0.668563	0.577883	0	0.189621	0.177809	0.273484	0	0

## Sheet: Figure 9
Figure 9 A and B	uM	ALDH- Adriamycin						ALDH- Adriamycin+CH223191						ALDH+ Adriamycin						ALDH+ Adriamycin+CH223191
% viable cells normalized to naïve	5	15.9145	17.8	20.2703	16.0714	18.1347	14.7541	10.4513	14.5	8.78378	6.25	10.8808	9.18033	33.6842	33.61	27.7228	21.5712	21.0428	29.4227	29.4737	26.1411	18.8119	13.5819	7.66667	13.2216
	2.5	15.9145	22.8	25	19.6429	22.2798	23.9344	10.9264	16.2	11.4865	7.14286	11.399	12.459	42.1053	48.5477	37.1287	33.0226	29.4227	38.175	28.4211	31.5353	16.3366	14.6471	17	21.4153
	1	28.7411	53.9	29.0541	25	32.6425	31.4754	21.1401	34	14.1892	16.9643	23.8342	20.3279	67.3684	75.1037	42.5743	61.2517	38.175	58.1006	53.6842	61.4108	30.6931	25.2996	14	29.6089
	0.5	59.62	56.4	31.7568	50.8929	44.5596	37.7049	32.304	39.4191	24.3243	33.9286	37.3057	27.2131	81.0526	80.9129	66.3366	82.8229	58.1006	61.4525	55.7895	73.029	47.0297	37.2836	41.6667	49.162
	0.25	86.4608	71.8	42.5676	65.1786	66.3212	45.5738	57.7197	38.5892	31.7568	50.8929	48.1865	35.4098	80	83.8174	67.8218	80.6924	61.4525	71.6946	53.6842	88.7967	46.5346	61.7843	56.6667	51.3967
	0.1	96.437	59.3	62.8378	85.7143	81.8653	59.6721	71.734	40.6639	45.946	69.6429	69.43	50.4918	94.7368	92.1162	94.0594	93.4754	71.6946	18.4357	55.7895	75.9336	64.8515	68.4421	87.6667	62.7561
	0	95.0119	103.7	94.5946	100	100	100	104.988	100	91.8919	107.143	95.8549	92.7869	106.316	109.129	91.0891	113.449	100	100	93.6842	90.8714	108.911	86.5513	85	92.365
Figure 9 C and D	uM	ALDHlow Paclitaxel						ALDH- Paclitaxel+CH223191						ALDHhigh Paclitaxel						ALDH+ Paclitaxel+CH223191
% viable cells normalized to naïve	1.5	16.152	16.1826	27.027	12.5	11.399	15.7377	10.4513	4.97925	8.10811	6.25	6.21762	5.2459	35.7895	55.6017	40.5941	35.4194	29.3333	24.2105	25.3259	43.1535	27.7228	26.6312	21	17.8771
	1.25	22.0903	29.4606	30.4054	26.7857	21.2435	25.9016	13.0641	18.2573	20.2703	15.1786	9.84456	11.8033	58.9474	53.9419	50.9901	56.7244	32.3333	35.7895	32.9609	43.1535	30.6931	38.0826	28.6667	25.5121
	1	59.3824	58.5062	43.2432	40.1786	34.715	37.7049	36.5796	46.473	21.6216	27.6786	19.6891	24.2623	68.1686	75.9336	62.8713	62.3169	55	47.8689	45.6238	41.4938	39.1089	54.8602	25	38.5475
	0.5	71.0214	92.5311	48.6487	55.3571	51.2953	43.2787	48.6936	71.7842	38.5135	36.6071	31.0881	33.4426	75.7895	101.245	88.1188	65.5126	70	58.9474	59.2179	76.7635	54.4554	55.3928	42	49.162
	0.25	79.5725	90.8714	50	74.1071	76.6839	69.8361	65.7957	84.2324	43.9189	55.3571	51.8135	50.4918	80	109.129	98.5148	76.6977	69.6667	55.7895	76.1639	79.2531	54.4554	58.0559	49.3333	67.784
	0.1	76.7221	103.734	67.5676	82.1429	81.3471	81.6393	63.1829	83.8174	43.2432	75	79.2746	61.3115	86.3158	108.299	98.5148	86.5513	82.6667	67.3684	91.2477	85.0622	56.4356	61.7843	71.6667	69.2737
	0.05	74.5843	105.809	87.8378	101.786	87.5648	92.1	84.7981	74.2739	59.4595	88.3929	73.057	75.082	93.6842	0	96.5346	86.8176	96.3333	65.2632	100	0	65.8416	71.9041	55.3333	78.0261
	0	105.463	103.7	100	90.1786	92.2	95.7377	93.3492	100	89.1892	97.3214	98.9637	98.3607	101.053	109.129	99.5049	91.3449	93	112.632	101.49	90.8714	98.0198	91.8775	94.3333	91.9925

## Sheet: Figure 10
	Figure 10 A B and C
	Day	ALDHhigh no dox										ALDHhigh + dox										ALDHlow no dox										ALDHlow + dox
Average tumor size (mm)	22	0	0	0	0	0	0	0	0	0	0	0	0	0	0	0	0	0	0	0	0	0	0	0	0	0	0	0	0	0	0	0	0	0	0	0	0	0	0	0	0
	25	0	0	3	0	0	1	3	1	2	0	0	0	0	0	0	0	0	0	0	0	0	0	0	0	0	0	1	1	0	0	0	0	0	0	0	0	0	0	0	0
	28	0.130641	0	0	4	0.5	1	0.5	5	0.5	4	0	2	0	0	4	3	1	2	1	0	0	0	0	0	0	0	2	2	0	2	0	0	0	2	0	0	0	0	1	0
	32	2	2	4	2	1	2	5	1	4	2	0	2	0	0	5	3	1	1	2	0	0	0	0	0	0	0	2.5	2	1	2	0	0	0	2	0	0	0	3	0	0
	35	1	1	7	3	2.5	0.5	6	1	4.5	1	0	3.5	0	2	4.5	3	1	1	2	0	0	0	0	0	1.5	0	2.5	2	1	2.5	0	0	0	3	0	0	0	3	0	0
	39	1	1	8	4	3	0.5	7	2	7	3	0	3.5	0	2	6	5	0	3	4	0	0	0	0	0	2	0	3	2	2	4	0	0	1	3	3	0	0	4	1	2
	42	1	1	8	5	6	1	9	4	8	5	0	8	1	2	10	5	0	5	4	0	0	2	1	0	2	0	5.5	6	4	6	0	1	1	3	2	0	0	6	2	3
	46	1	1	10	6	9	2	11	6	9	5	0	8	1	2	12	5	1	5	4	0	0	3	3	0	6	1	6	6	4	6	0	1	1	5	2	0	0	8	2	3
	49	4	1	11	7	10	3	13	8	11	6	0	10	3	2	13	8	2	6	4	2	0	5	3	0	6	1	7	9	7	9	0	1	1	5	2	0	0	8	2	4
	53	6	1	15	7	11	3	13	8	11	6	0	10	4	3	12	8	2	8	4	3	3	5	4	0	6	1	8	9	7	9	0	1	1	6	3	0	0	10	2	6
	56	10	1	15	7	11	4	13	10	12	9	0	11	4	4	14	10	2	9	4	5	3	7	4	2	7	2		11	8	11	0	1	3	6	6	0		11	3	6

[truncated: 9 more sheets: Figure 11, Figure 12, Figure 13, S1, S2, S3, S4, S5, S6]
